# Supplementary material for: Prognostic Significance of Programmed Cell Death Ligand 1 Expression in High-Grade Serous Ovarian Carcinoma: A Systematic Review and Meta-Analysis
Source: Diagnostics (Basel). 2023 Oct 19;13(20):3258. doi: 10.3390/diagnostics13203258 (PMC10606661; doi:10.3390/diagnostics13203258)
Supplement: Supplementary file 1 [file diagnostics-13-03258-s001.zip]

Archive with 1 entries (1 files):
- diagnostics-2656203-supplementary.pdf
